# Supplementary material for: Safety and Efficacy of Outpatient Treatments for COVID-19: Real-Life Data from a Regionwide Cohort of High-Risk Patients in Tuscany, Italy (the FEDERATE Cohort)
Source: Viruses. 2023 Feb 5;15(2):438. doi: 10.3390/v15020438 (PMC9967010; doi:10.3390/v15020438)
Supplement: Supplementary file 1 [file viruses-15-00438-s001.zip]

Archive with 1 entries (1 files):
- viruses-2168053-supplementary.pdf
